# Supplementary material for: Nuclear MYH9-induced CTNNB1 transcription, targeted by staurosporin, promotes gastric cancer cell anoikis resistance and metastasis
Source: Theranostics. 2020 Jun 12;10(17):7545–60. doi: 10.7150/thno.46001 (PMC7359096; doi:10.7150/thno.46001)
Supplement: Supplementary file 1 — Supplementary figures and tables. [file thnov10p7545s1.zip]

Archive with 6 entries (5 files):
- supplementary files/Supplementary files.docx
- supplementary files/Table S2.xlsx
- supplementary files/Table S4.xlsx
- supplementary files/Table S7.xlsx
- supplementary files/~$pplementary files.docx
- supplementary files/
