# Supplementary material for: Nuclear MYH9-induced CTNNB1 transcription, targeted by staurosporin, promotes gastric cancer cell anoikis resistance and metastasis
Source: Theranostics. 2020 Jun 12;10(17):7545–60. doi: 10.7150/thno.46001 (PMC7359096; doi:10.7150/thno.46001)
Supplement: Supplementary file 1 — Supplementary figures and tables. [file thnov10p7545s1.zip › supplementary files/Table S2.xlsx]

## Sheet: Sheet1
Table S2. DEPs expressed in GC versus normal tissues identified by MALDI-TOF/TOF
Spot score NO.	Accession NO.	Av. Ratio			Gene Name	Theoretical		Protein score	Total Ion C. I. %	Protein name
		T / N	M/ N	M / T		Mass (Da)	pI
1770	P35579	9.46	21.59	2.28	MYH9	227646	5.5	266	100	myosin, heavy chain 9, non-muscle
1646	P14618	4.73	3.86	-1.23	PKM2	58470.2	7.96	127	100	Pyruvate kinase isozymes
2129	P09525	4.33	6.33	1.46	ANXA4	36088.2	5.84	267	100	Annexin A4
1177	P68363	3.17	8.76	2.76	TUBA1B	50803.9	4.94	310	100	alpha-tubulin/Tubulin alpha-1B chain
1715	P35527	2.36	2.45	1.04	KRT9	62254.9	5.14	75	100	Keratin, type I cytoskeletal 9
1117	P68363	2.02	3.45	1.71	TUBA1B	50803.9	4.94	832	100	alpha-tubulin/Tubulin alpha-1B chain
1287	P05091	1.81	1.98	1.1	ALDH2	56858.8	6.63	139	100	aldehyde dehydrogenas,mitochondrial
2047	P12109	1.76	2.45	1.39	COL6A1	109602	5.26	149	100	collagen, type VI, alpha 1
1749	P40121	1.71	1.89	1.11	CAPG	38778.6	5.88	166	100	Macrophage-capping protein
2189	P35232	1.69	2.28	1.35	PHB	29842.9	5.57	278	100	Prohibitin
1709	Q9UJZ1	1.55	1.75	1.13	STOML2	38624.2	6.88	285	100	Stomatin-like protein 2
1072	P01877	-1.53	-6.76	-4.42	IGHA2	37301.3	5.71	133	100	Ig alpha-1 chain C region
2494	P19404	-1.55	-2.03	-1.31	NDUFV2	27659.1	8.22	155	100	NADH dehydrogenase (ubiquinone) flavoprotein 2
1065	P17987	-1.62	-5.21	-3.22	TCP1	60818.8	5.8	118	100	T-complex protein 1 subunit alpha
2386	P01834	-1.63	-2.24	-1.37	IGKC	11772.7	5.58	77	100	Ig kappa chain C region
1323	P13645	-1.64	-2.4	-1.47	KRT10	59045.8	5.09	107	100	Keratin, type I cytoskeletal 10
1453	P31930	-1.78	-2.1	-1.18	UQCRC1	53296.7	5.94	510	100	ubiquinol-cytochrome c reductase core protein I
1834	P55809	-1.86	-5.69	-3.06	OXCT1	56578.1	7.14	204	100	3-oxoacid CoA transferase 1
1039	P01877	-1.91	-3.16	-1.65	IGHA2	37301.3	5.71	127	100	Ig alpha-1 chain C region
1059	P35527	-1.91	-10.78	-5.65	KRT9	62254.9	5.14	102	100	Keratin, type I cytoskeletal 9
1587	P63261	-1.96	-2.51	-1.28	ACTG1	42107.9	5.31	397	100	actin, gamma 1 propeptide
748	P28331	-2.01	-2.08	-1.04	NDUFS1	80442.9	5.89	98	100	NADH dehydrogenase (ubiquinone) Fe-S protein 1
2148	Q15661	-2.35	-4.11	-1.75	TPSAB1	30951.6	6.62	255	100	Tryptase alpha-1/Tryptase beta-1
1797	P20142	-3.77	-125.75	-33.4	PGC	42797.8	4.36	207	100	progastricsin
1884	P00558	5.74	4.82	-1.19	PGK1	44985.3	8.3	61	99.993	Phosphoglycerate kinase 1
2356	P11021	4.51	3.96	-1.14	HSPA5	72402.5	5.07	49	99.888	heat shock 70kDa protein 5
1728	P02675	2.79	4.36	1.56	FGB	56576.5	8.54	64	99.996	Fibrinogen beta chain
2438	P02768	2.56	2.24	-1.14	ALB	71317.2	5.92	38	98.295	Serum albumin
2540	O75947	-1.6	-2.86	-1.78	ATP5H	18536.5	5.21	51	99.93	ATP synthase, H+ transporting, mitochondrial Fo complex, subunit d
730	P13645	-1.82	-2.12	-1.16	KRT10	59045.8	5.09	48	99.852	cytokeratin 10
1536	P00790	-2.77	-3.61	-1.3	PGA3	42349.7	4.16	37	97.905	Pepsin A
1642	Q9HDC9	2.17	1.97	-1.1	APMAP	46621.9	5.82	26	78.682	Adipocyte plasma membrane-associated protein
1158	P55809	-1.98	-2.8	-1.41	OXCT1	56578.1	7.14	27	79.347	3-oxoacid CoA transferase 1
1767	Q12873	1.6	1.82	1.14	CHD3	227989	6.92	21	23.29	Chromodomain-helicase-DNA-binding protein 3
2640	Q6V0L0	5.64	5.86	1.04	CYP26C1	57702.2	9.24	10	0	Cytochrome P450 26C1
2594	O60477	1.53	-3.7	-5.67	DBC1	90014.9	9.15	4	0	Deleted in bladder cancer protein 1
2304	P22003	-2.02	-5.46	-2.7	BMP5	52217.2	9.07	9	0	Bone morphogenetic protein 5
2166	Q9HCH0	-2.2	-2.54	-1.15	NCKAP5L	140239	8.45	3	0	NCK-associated protein 5-like
476	Q8TDG4	-4.3	-2.74	1.57	HELQ	125351	6.12	2	0	Helicase POLQ-like
