# Supplementary material for: Nuclear MYH9-induced CTNNB1 transcription, targeted by staurosporin, promotes gastric cancer cell anoikis resistance and metastasis
Source: Theranostics. 2020 Jun 12;10(17):7545–60. doi: 10.7150/thno.46001 (PMC7359096; doi:10.7150/thno.46001)
Supplement: Supplementary file 1 — Supplementary figures and tables. [file thnov10p7545s1.zip › supplementary files/Table S4.xlsx]

## Sheet: patient information
Characteristics of the 2 GC patients included in this study for scRNA-seq
Patient	Pathological type	Borranmann classification	Lauren classification	Time	Type	Sample ID	Estimated Number of Cells	Mean Reads per Cell	Median Genes per Cell	Number of Reads
1	Poorly differentiated adenocarcinoma	Infiltrative ulcerative type	Intestinal type	2019-07-24	Tumor	S1800111	1000	364892	1566	364892769
					Paracancerous	S1800112	1300	297583	1397	386858479
					Peritoneum	S1800114	3333	107688	1203	358926010
2	Papillary and tubular adenocarcinoma	Infiltrative ulcerative type	Intestinal type	2019-07-26	Tumor	S1800116	1013	381911	1016	386876727
					Paracancerous	S1800117	3026	152023	1529	460023507
					Peritoneum	S1800119	8168	60254	1157	492156199

## Sheet: cell number
Cell count based on clustering (Cluster_old) and sample source
Cluster_old Sample	0	1	2	3	4	5	6	7	8	9	10	11	12	13	Total
S1800111	167	196	136	189	31	33	296	19	3	47	28	21	16	5	1187
S1800112	348	57	166	42	47	8	75	6	41	36	9	12	83	3	933
S1800114	332	1092	366	558	423	147	4	173	8	103	84	87	30	64	3471
S1800116	385	124	218	174	33	68	38	29	41	80	17	16	5	6	1234
S1800117	770	150	58	51	12	172	78	6	267	7	4	7	7	11	1600
S1800119	245	61	406	33	442	117	4	136	8	56	90	73	28	65	1764
Total	2247	1680	1350	1047	988	545	495	369	368	329	232	216	169	154	10189
Cell count based on sub-clustering (Cluster_new) and sample source
Cluster_new Sample	0	1	2	3	4	5	Total
S1800111	285	11	4	10	8	0	318
S1800112	16	3	34	59	3	7	122
S1800114	2	92	6	2	81	2	185
S1800116	15	25	25	21	5	17	108
S1800117	0	5	132	78	1	135	351
S1800119	2	69	4	2	67	4	148
Total	320	205	205	172	165	165	1232
Cell count based on clustering (Cluster_old) and sub-clustering (Cluster_new)
Cluster_new Cluster_old	0	1	2	3	4	5	Total
6	320	1	2	172	0	0	495
7	0	204	0	0	165	0	369
8	0	0	203	0	0	165	368
Total	320	205	205	172	165	165	1232

## Sheet: All clusters
Cell markers
Plasma cells I (0)	B cells (1)	T cells			Plasma cells II (5)	Epithelial cells (6 and 8)	Cancer cells (7)	Macrophages and Monocytes (9)	Fibroblast (10)	Dendritic cells (11)	Endothelial cells (12)	Neutrophils (13)
		CD8+ T and NK cells (2)	CD4+ T cells (3)	Regulatory T cells (4)
IGKV1-12	CD19	CD8A	CD2	CTLA4	IGHG4	VIL1	MKI67	CD14	ITGB1	CD86	PECAM1	BASP1
JCHAIN	CD79A	LAG3	CD3D	PDCD1	IGHG1	EPCAM	BIRC5	CD163	ACTA2	CD83	VWF	NAMPT
IGLL5	CD79B	CD2	CD3E	TIGIT	IGLV2-14	CLDN7	CDK1	CD68	S100A4	CD52	ENG	TNFRSF1A
IGKV3-15	BLK	CD3D	CD3G	SIRPG	IGHG2	CDH1		FCGR2A	PDGFRA		MCAM	CFLAR
IGHA2	MS4A1	CD3E	GIMAP7	IL2RA	IGLC3			CSF1R	PDGFRB		CDH5	CSF3R
IGHA1	BANK1	CD3G	LDHB	ICA1	IGLV3-1			FCGR1A(CD64)	CAV1		CLDN5	FPR1
IGKC			FYB	TNFRSF1B	IGLC2				THY1
IGLV7-46			IL7R	CD27	IGLV3-21	Pit cell (6)			DCN
IGKV3-20			NOSIP	RNF19A	IGLV1-44	MUC5AC		AGTRAP	COL1A1
HBA2			LTB	CD2	IGLV1-51	GKN1		CD14	COL6A1
IGLV1-40		KLRD1	RPL9	CD3D	IGLV1-47	TFF1		CD300LF	COL6A2
IGLV3-19		KLRB1	RPL7	CD3E	IGHG3			GNS	CXCL14
IGKV1-5		KLRC1	RPS6	CD3G	IGHA2	NECK cell (6)		HMOX1	LUM
IGLV6-57		KLRG1	TRBC2		IGLL5	TFF2		KIAA0930	COL3A1
IGLV3-21		PRF1	AAK1		IGLV6-57			PILRA	POSTN
			EIF3E		IGKV1-12	Chief cell (8)		SLC7A7	ISLR
			LEF1		IGKC	PGC			VIM
			TCF7			PGA5			SPARC
			RPL34			GIF			MGST1
			TRAC						PDPN
			RPL30			Perietal cell (8)			COL1A2
			RPS3A			GIF			COL3A1
			NBEAL1						COL6A1
						Endocrine cell (8)
						CHGA
						GHRL

## Sheet: 6-8 clusters
Cell markers
Pit cells (0)	Cancer cells I (1)	Chief and perietal cells (2)	NECK cells (3)	Cancer cells II (4)	Endocrine cells (5)
MUC5AC	IL32	chief cell	TFF2	TCL1A	CHGA
GKN1	COTL1	PGC	MUC6	RGS13	GHRL
TFF1	ITM2A	PGA5	GSII	HIST1H4C	TPH1
	CD3D	GIF		MS4A1
	TRBC2	perietal cell		CD79B
	SRGN	ATP4A		HMGB2
	ACTB	ATP4B		VPREB3
	VIM			HMGN2
	IFITM1			LAPTM5
	ARHGDIB			HMGB1
	PFN1			PTTG1
	TUBA1B			LRMP
	TRAC			STMN1
	CORO1A			HLA-DRA
	CD3G			CD74
	CD2			TUBB
	CRIP1			HLA-DMA
	CD7			UBE2C
	LINC00152			H2AFZ
	ENO1			BASP1
	TRBC1			MEF2C
	GAPDH			HLA-DQA1
	LDHA			NUSAP1
	S100A4			CCDC144A
	HMGB2			LTB
	FABP5			UBE2J1
	KIAA0101			HLA-DPA1
	LSP1			HMGN1
	PGAM1			CD83
	DUT			TUBA1B
	ARPC1B			HMCES
	TUBB			HLA-DRB1
	PA2G4			CORO1A
	CD3E			CD53
	LAT			PARP1
	RANBP1			AURKB
	PTPRC			TOP2A
	GMFG			CXCR4
	CD69			LIMD2
	GZMK			POU2F2
	PSMA7			H2AFV
	RAC2			HMGA1
	SEPT6			CDK1
				TRA2B
				RHOH
				CD79A
				HLA-DRB5
				DCK
				CD22
				HLA-DMB
				IRF8
				BTG1
				SRSF3
				SWAP70
				HLA-DQB1
				HLA-DPB1
				PMAIP1
				NEIL1
				SMIM14
				PRPSAP2
				UCP2
				POLD4
				CDC20
				CDKN3
				PTMA
				ARPC2
				LBR
				METAP2
				BIRC5
				CAPZA1
				KIAA0101
				BCAS4
				CBX3
				CKS1B
				MKI67
				GCHFR
				TK1
				HLA-DQA2
				CD37
				EAF2
				RGS1
				EZR
				SMC4
				CENPF
				ACTB
				ELF1
				PLK1
				H3F3A
				BCL7A
				ANP32E
				TKT
				CKS2
				TCEA1
				GGA2
				MARCKSL1
				TMPO
				CCNB1
				TSC22D3
				CALM2
				ARPC3
				RFTN1
				PSIP1
				CFL1
				AKIRIN2
				ANP32B
				CCND3
