# Supplementary material for: Nuclear MYH9-induced CTNNB1 transcription, targeted by staurosporin, promotes gastric cancer cell anoikis resistance and metastasis
Source: Theranostics. 2020 Jun 12;10(17):7545–60. doi: 10.7150/thno.46001 (PMC7359096; doi:10.7150/thno.46001)
Supplement: Supplementary file 1 — Supplementary figures and tables. [file thnov10p7545s1.zip › supplementary files/Table S7.xlsx]

## Sheet: AGS
>MYH9 wt	GTTCTGTGTGGTCATCAATCCTTACAAGAACCTGCCCATCTACTCTGAAGAGATTGTGGAAATGTACAAGGGC
>AU1	GTTCTGTGTGGTCATCAATCCTTACAAGAACCTGCCCACCCATCTACTCTGAAGAGATTGTGGAAATGTACAAGGGC												+3bp	type 2
	GTTCTGTGTGGTCATCAATCCTTACAAGAACCTGCC----TACTCTGAAGAGATTGTGGAAATGTACAAGGGC												-4bp
>AU2	GTTCTGTGTGGTCATCAATCCTTACAAGAAC--------CTACTCTGAAGAGATTGTGGAAATGTACAAGGGC												-8bp
	GTTCTGTGTGGTCATCAATCCTTACAAGAA------CATCTACTCTGAAGAGATTGTGGAAATGTACAAGGGC												-6bp
>AU3	GTTCTGTGTGGTCATCAATCCTTACAAGAA---------CTACTCTGAAGAGATTGTGGAAATGTACAAGGGC												-9bp
	GTTCTGTGTGGTCATCAATCCTTACAAGAACCTGCC---CTACTCTGAAGAGATTGTGGAAATGTACAAGGGC												-3bp
>AU4	GTTCTGTGTGGTCATCAATCCTTACAAGAACCTGCC-ATCTACTCTGAAGAGATTGTGGAAATGTACAAGGGC												-1bp
	GTTCTGTGTGGTCATCAATCCTTACAAGAACCTGCC----TACTCTGAAGAGATTGTGGAAATGTACAAGGGC												-4bp
>AU5	GTTCTGTGTGGTCATCAATCCTTACAAGAACCT------CTACTCTGAAGAGATTGTGGAAATGTACAAGGGC												-6bp
	GTTCTGTGTGGTCATCAATCCTTACAAGAACCTGCCCACCATCTACTCTGAAGAGATTGTGGAAATGTACAAGGGC												+3bp
>AU6	GTTCTGTGTGGTCATCAATCCTTACAAGAACCTG-----CTACTCTGAAGAGATTGTGGAAATGTACAAGGGC												-5bp
	GTTCTGTGTGGTCATCAATCCTTACAAGA---------TCTACTCTGAAGAGATTGTGGAAATGTACAAGGGC												-9bp
>AU7	GTTCTGTGTGGTCATCAATCCTTACAAGAA--T-------TACTCTGAAGAGATTGTGGAAATGTACAAGGGC												-9bp
	GTTCTGTGTGGTCATCAATCCTTACAAGAACCTG--------CTCTGAAGAGATTGTGGAAATGTACAAGGGC												-8bp
>AU8	GTTCTGTGTGGTCATCAATCCTTACAAGAACCT-C---TCTACTCTGAAGAGATTGTGGAAATGTACAAGGGC												-4bp
	GTTCTGTGTGGTCATCAATCCTTACAAGAACCTGCCCACCATCTACTCTGAAGAGATTGTGGAAATGTACAAGGGC												+3bp
>AU9	GTTCTGTGTGGTCATCAATCCTTACAAGAA---------CTACTCTGAAGAGATTGTGGAAATGTACAAGGGC												-9bp
	GTTCTGTGTGGTCATCAATCCTTACAAGAACCTGCC----TACTCTGAAGAGATTGTGGAAATGTACAAGGGC												-4bp
>AU10	WT													type 1
	GTTCTGTGTGGTCATCAATCCTTACAAGAACC-----ATCTACTCTGAAGAGATTGTGGAAATGTACAAGGGC												-5bp
>AU11	WT
	GTTCTGTGTGGTCATCAATCCTTACAAGAACCTG---------TCTGAAGAGATTGTGGAAATGTACAAGGGC												-9bp
>AU12	WT
	GTTCTGTGTGGTCATCAATCCTTAC------------------TCTGAAGAGATTGTGGAAATGTACAAGGGC												-18bp
>AU13	WT
	GTTCTGTGTGGTCATCAATCCTTACAAGAACCTG----TCTACTCTGAAGAGATTGTGGAAATGTACAAGGGC												-4bp
>AU14	WT
	GTTCTGTGTGGTCATCAATCCTTACAAGAACCTGC------ACTCTGAAGAGATTGTGGAAATGTACAAGGGC												-6bp
>AU15	WT
	GTTCTGTGTGGTCATCAATCCTTACAAGAACC-----ATCTACTCTGAAGAGATTGTGGAAATGTACAAGGGC												-5bp
>AU16	WT
	GTTCTGTGTGGTCATCAATCCTTACAAGAA---------CTACTCTGAAGAGATTGTGGAAATGTACAAGGGC												-9bp
>AU17	WT
	GTTCTGTGTGGTCATCAATCCTTACAAGAACCTGCCC---------------ATTGTGGAAATGTACAAGGGC												-15bp
>AU18	WT
	GTTCTGTGTGGTCATCAATCCTTACAAGAACCTGCC-ATCTACTCTGAAGAGATTGTGGAAATGTACAAGGGC												-1bp
>AU19	WT
	GTTCTGTGTGGTCATCAATCCTTACAAGAACCTGCC---CTACTCTGAAGAGATTGTGGAAATGTACAAGGGC												-3bp
>AU20	WT
	GTTCTGTGTGGTCATCAATCCTTACAAGAAC--------CTACTCTGAAGAGATTGTGGAAATGTACAAGGGC												-8bp
>AU21	WT
	GTTCTGTGTGGTCATCAATCCTTACAAGAA-----CCATCTACTCTGAAGAGATTGTGGAAATGTACAAGGGC												-5bp
>AU22	WT
	GTTCTGTGTGGTCATCAATCCTTACAAGAACCTGCCCACCATCTACTCTGAAGAGATTGTGGAAATGTACAAGGGC												+3bp
>AU23	WT
	GTTCTGTGTGGTCATCAATCCTTACAAGAACCTG--------CTCTGAAGAGATTGTGGAAATGTACAAGGGC												-8bp
>AU24	WT
	GTTCTGTGTGGTCATCAATCCTTACAAGAACCT-C---TCTACTCTGAAGAGATTGTGGAAATGTACAAGGGC												-4bp
>AU25	WT
	GTTCTGTGTGGTCATCAATCCTTACAAGAACCTG-----CTACTCTGAAGAGATTGTGGAAATGTACAAGGGC												-5bp
>AU26	WT
	GTTCTGTGTGGTCATCAATCCTTACAAGAACCTG-----CTACTCTGAAGAGATTGTGGAAATGTACAAGGGC												-5bp

## Sheet: MGC 80-3
>MYH9 wt	GTTCTGTGTGGTCATCAATCCTTACAAGAACCTGCCCATCTACTCTGAAGAGATTGTGGAAATGTACAAGGGC
>MU1	GTTCTGTGTGGTCATCAATCCTTACAAGAACCT------CTACTCTGAAGAGATTGTGGAAATGTACAAGGGC												-6bp	type 2
	GTTCTGTGTGGTCATCAATCCTTACAAGAACCTGCCCACCCATCTACTCTGAAGAGATTGTGGAAATGTACAAGGGC												+4bp
>MU2	GTTCTGTGTGGTCATCAATCCTTACAAGA--------------------GAGATTGTGGAAATGTACAAGGGC												-20bp
	GTTCTGTGTGGTCATCAATCCTTACAAGAACCTGCCCACCATCTACTCTGAAGAGATTGTGGAAATGTACAAGGGC												+3bp
>MU3	GTTCTGTGTGGTCATCAATCCTTACAAGAACCTGCCCA------CTGAAGAGATTGTGGAAATGTACAAGGGC												-6bp
	GTTCTGTGTGGTCATCAATCCTTACAAGAACCTG(CTACT)CCCATCTACTCTGAAGAGATTGTGGAAATGTACAAGGGC												+5bp
>MU4	GTTCTGTGTGGTCATCAATCCTTACAAGAACCTGCCGCCGCATCTACTCTGAAGAGATTGTGGAAATGTACAAGGGC												+4bp
	GTTCTGTGTGGTCATCAATCCTTACAAGAACCTGCCCAT(C)CT(C)ACTCTGAAGAGATTGTGGAAATGTACAAGGGC												Point Mutation
>MU5	GTTCTGTGTGGTCATCAATCCTTACAAGAACCT------CTACTCTGAAGAGATTGTGGAAATGTACAAGGGC												-6bp
	GTTCTGTGTGGTCATCAATCCTTACAAGAACCTGCCCACCCATCTACTCTGAAGAGATTGTGGAAATGTACAAGGGC												+4bp
>MU6	GTTCTGTGTGGTCATCAATCCTTACAAGAACCTGCCCATCTACTCTGAAGAGATTGTGGAAATGTACAAGGGC												+16bp
	GTTCTGTGTGGTCATCAATCCTTACAAGAACCTGC------ACTCTGAAGAGATTGTGGAAATGTACAAGGGC												-6bp
>MU7	GTTCTGTGTGGTCATCAATCCTTACAAGAACCTG---------TCTGAAGAGATTGTGGAAATGTACAAGGGC												-9bp
	GTTCTGTGTGGTCATCAATCCTTACAAGAACCTGCCC----ACTCTGAAGAGATTGTGGAAATGTACAAGGGC												-4bp
>MU8	GTTCTGTGTGGTCATCAATCCTTACAAGAACC-------CTACTCTGAAGAGATTGTGGAAATGTACAAGGGC												-7bp
	GTTCTGTGTGGTCATCAATCCTTAC------------------TCTGAAGAGATTGTGGAAATGTACAAGGGC												-18bp
>MU9	GTTCTGTGTGGTCATCAATCCTTACAAGAACCTGCC----TACTCTGAAGAGATTGTGGAAATGTACAAGGGC												-4bp
	GTTCTGTGTGGTCATCAATCCTTACAAGAACCTG---------TCTGAAGAGATTGTGGAAATGTACAAGGGC												-9bp
>MU10	GTTCTGTGTGGTCATCAATCCTTACAAGAACCTGCCCAATCTACTCTGAAGAGATTGTGGAAATGTACAAGGGC												+1bp
	GTTCTGTGTGGTCATCAATCCTTACAAGAACCTG---------TCTGAAGAGATTGTGGAAATGTACAAGGGC												-9bp
>MU11	GTTCTGTGTGGTCATCAATCCTTACAAGAACCTG---------TCTGAAGAGATTGTGGAAATGTACAAGGGC												-9bp
	GTTCTGTGTGGTCATCAATCCTTACAAGAACCTG---------TCTGAAGAGATTGTGGAAATGTACAAGGGC												-9bp
>MU12	GTTCTGTGTGGTCATCAATCCTTACAAGAACCTGC------ACTCTGAAGAGATTGTGGAAATGTACAAGGGC												-6bp
	GTTCTGTGTGGTCATCAATCCTTACAAGAACCTG----TCTACTCTGAAGAGATTGTGGAAATGTACAAGGGC												-4bp
>MU13	GTTCTGTGTGGTCATCAATCCTTACAAGAACC-----ATCTACTCTGAAGAGATTGTGGAAATGTACAAGGGC												-5bp
	GTTCTGTGTGGTCATCAATCCTTACAAGAA---------CTACTCTGAAGAGATTGTGGAAATGTACAAGGGC												-9bp
>MU14	GTTCTGTGTGGTCATCAATCCTTACAAGAACC------TCTACTCTGAAGAGATTGTGGAAATGTACAAGGGC												-6bp
	GTTCTGTGTGGTCATCAATCCTTACAAGAA---------CTACTCTGAAGAGATTGTGGAAATGTACAAGGGC												-9bp
>MU15	GTTCTGTGTGGTCATCAATCCTTACAAGAA-----CCATCTACTCTGAAGAGATTGTGGAAATGTACAAGGGC												-5bp
	GTTCTGTGTGGTCATCAATCCTTACAAGAACCTGCCC---------------ATTGTGGAAATGTACAAGGGC												-15bp
>MU16	GTTCTGTGTGGTCATCAATCCTTACAAGAACCTGCC----TACTCTGAAGAGATTGTGGAAATGTACAAGGGC												-4bp
	GTTCTGTGTGGTCATCAATCCTTACAAGAACCTG---------TCTGAAGAGATTGTGGAAATGTACAAGGGC												-9bp
>MU17	GTTCTGTGTGGTCATCAATCCTTACAAGAACCTGCCCAATCTACTCTGAAGAGATTGTGGAAATGTACAAGGGC												+1bp
	GTTCTGTGTGGTCATCAATCCTTACAAGAACCT------CTACTCTGAAGAGATTGTGGAAATGTACAAGGGC												-6bp
>MU18	GTTCTGTGTGGTCATCAATCCTTAC------------------TCTGAAGAGATTGTGGAAATGTACAAGGGC												-18bp
	GTTCTGTGTGGTCATCAATCCTTACAAGAACCTG----TCTACTCTGAAGAGATTGTGGAAATGTACAAGGGC												-4bp
>MU19	GTTCTGTGTGGTCATCAATCCTTACAAGAA-----CCATCTACTCTGAAGAGATTGTGGAAATGTACAAGGGC												-5bp
	GTTCTGTGTGGTCATCAATCCTTACAAGAA---------CTACTCTGAAGAGATTGTGGAAATGTACAAGGGC												-9bp
>MU20	GTTCTGTGTGGTCATCAATCCTTACAAGAACC-------CTACTCTGAAGAGATTGTGGAAATGTACAAGGGC												-7bp
	GTTCTGTGTGGTCATCAATCCTTAC------------------TCTGAAGAGATTGTGGAAATGTACAAGGGC												-18bp
>MU21	GTTCTGTGTGGTCATCAATCCTTACAAGAACC-----ATCTACTCTGAAGAGATTGTGGAAATGTACAAGGGC												-5bp
	GTTCTGTGTGGTCATCAATCCTTACAAGAA---------CTACTCTGAAGAGATTGTGGAAATGTACAAGGGC												-9bp
>MU22	GTTCTGTGTGGTCATCAATCCTTACAAGAACC------TCTACTCTGAAGAGATTGTGGAAATGTACAAGGGC												-6bp
	GTTCTGTGTGGTCATCAATCCTTACAAGAACC-----ATCTACTCTGAAGAGATTGTGGAAATGTACAAGGGC												-5bp
>MU23	GTTCTGTGTGGTCATCAATCCTTACAAGAACCTG---------TCTGAAGAGATTGTGGAAATGTACAAGGGC												-9bp
	GTTCTGTGTGGTCATCAATCCTTACAAGAACCTGCCCAATCTACTCTGAAGAGATTGTGGAAATGTACAAGGGC												+1bp
>MU24	GTTCTGTGTGGTCATCAATCCTTACAAGAACCT------CTACTCTGAAGAGATTGTGGAAATGTACAAGGGC												-6bp
	GTTCTGTGTGGTCATCAATCCTTACAAGAACCTGCCCACCCATCTACTCTGAAGAGATTGTGGAAATGTACAAGGGC												+4bp
>MU25	WT													type 1
	GTTCTGTGTGGTCATCAATCCTTACAAGAACCT------CTACTCTGAAGAGATTGTGGAAATGTACAAGGGC												-6bp
>MU26	WT
	GTTCTGTGTGGTCATCAATCCTTACAAGAACCTGCCCATCTACTCTGAAGAGATTGTGGAAATGTACAAGGGC												+16bp
>MU27	WT
	GTTCTGTGTGGTCATCAATCCTTACAAGAACCTGCCCAATCTACTCTGAAGAGATTGTGGAAATGTACAAGGGC												+1bp
>MU28	WT
	GTTCTGTGTGGTCATCAATCCTTACAAGAACC-----ATCTACTCTGAAGAGATTGTGGAAATGTACAAGGGC												-5bp
>MU29	WT
	GTTCTGTGTGGTCATCAATCCTTACAAGAACC-------CTACTCTGAAGAGATTGTGGAAATGTACAAGGGC												-7bp
>MU30	WT
	GTTCTGTGTGGTCATCAATCCTTACAAGAACCTG---------TCTGAAGAGATTGTGGAAATGTACAAGGGC												-9bp
>MU31	WT
	GTTCTGTGTGGTCATCAATCCTTAC------------------TCTGAAGAGATTGTGGAAATGTACAAGGGC												-18bp
>MU32	WT
	GTTCTGTGTGGTCATCAATCCTTACAAGAACCTGCCC---------------ATTGTGGAAATGTACAAGGGC												-15bp
>MU33	WT
	GTTCTGTGTGGTCATCAATCCTTACAAGAACCTG---------TCTGAAGAGATTGTGGAAATGTACAAGGGC												-9bp
>MU34	WT
	GTTCTGTGTGGTCATCAATCCTTACAAGAACCTGCCCACCATCTACTCTGAAGAGATTGTGGAAATGTACAAGGGC												+3bp
>MU35	WT
	GTTCTGTGTGGTCATCAATCCTTACAAGAA-----CCATCTACTCTGAAGAGATTGTGGAAATGTACAAGGGC												-5bp
>MU36	WT
	GTTCTGTGTGGTCATCAATCCTTACAAGAA---------CTACTCTGAAGAGATTGTGGAAATGTACAAGGGC												-9bp
>MU37	WT
	GTTCTGTGTGGTCATCAATCCTTACAAGAACC-------CTACTCTGAAGAGATTGTGGAAATGTACAAGGGC												-7bp
>MU38	WT
	GTTCTGTGTGGTCATCAATCCTTACAAGAACCTGCCCAATCTACTCTGAAGAGATTGTGGAAATGTACAAGGGC												+1bp
>MU39	WT
	GTTCTGTGTGGTCATCAATCCTTACAAGAA------CATCTACTCTGAAGAGATTGTGGAAATGTACAAGGGC												-6bp
>MU40	WT
	GTTCTGTGTGGTCATCAATCCTTACAAGAA-----CCATCTACTCTGAAGAGATTGTGGAAATGTACAAGGGC												-5bp
>MU41	WT
	GTTCTGTGTGGTCATCAATCCTTACAAGAACCTGCCCACCATCTACTCTGAAGAGATTGTGGAAATGTACAAGGGC												+3bp
>MU42	WT
	GTTCTGTGTGGTCATCAATCCTTACAAGAACCT------CTACTCTGAAGAGATTGTGGAAATGTACAAGGGC												-6bp
>MU43	WT
	GTTCTGTGTGGTCATCAATCCTTACAAGAA---------CTACTCTGAAGAGATTGTGGAAATGTACAAGGGC												-9bp
>MU44	WT
	GTTCTGTGTGGTCATCAATCCTTACAAGAA-----CCATCTACTCTGAAGAGATTGTGGAAATGTACAAGGGC												-5bp
>MU45	WT
	GTTCTGTGTGGTCATCAATCCTTACAAGAACC-------CTACTCTGAAGAGATTGTGGAAATGTACAAGGGC												-7bp
>MU46	WT
	GTTCTGTGTGGTCATCAATCCTTACAAGAACCTG----TCTACTCTGAAGAGATTGTGGAAATGTACAAGGGC												-4bp
>MU47	WT
	GTTCTGTGTGGTCATCAATCCTTACAAGAA---------CTACTCTGAAGAGATTGTGGAAATGTACAAGGGC												-9bp
>MU48	WT
	GTTCTGTGTGGTCATCAATCCTTACAAGAACCT------CTACTCTGAAGAGATTGTGGAAATGTACAAGGGC												-6bp
>MU49	WT
	GTTCTGTGTGGTCATCAATCCTTACAAGAACCTG----TCTACTCTGAAGAGATTGTGGAAATGTACAAGGGC												-4bp
>MU50	WT
	GTTCTGTGTGGTCATCAATCCTTACAAGAA-----CCATCTACTCTGAAGAGATTGTGGAAATGTACAAGGGC												-5bp
